# Supplementary material for: Factors Associated with IgG/IgM Levels after SARS-CoV-2 Vaccination in Patients with Head and Neck Cancer
Source: Trop Med Infect Dis. 2024 Oct 8;9(10):234. doi: 10.3390/tropicalmed9100234 (PMC11511189; doi:10.3390/tropicalmed9100234)
Supplement: Supplementary file 1 [file tropicalmed-09-00234-s001.zip]

Archive with 1 entries (1 files):
- tropicalmed-3178584-supplementary.pdf
